# Supplementary material for: Factors associated with viral load testing and viral suppression among HIV-positive female sex workers in Nigeria
Source: PLoS One. 2024 May 31;19(5):e0304487. doi: 10.1371/journal.pone.0304487 (PMC11142602; doi:10.1371/journal.pone.0304487)
Supplement: S1 Fig — Microsoft Excel Spreadsheet with Supporting Data. Each sheet contains the data pertaining to a specific figure or subfigure. (XLSX) [file pone.0304487.s001.xlsx]

## Sheet: Fig 1a
lgaof_residence	n
Abak	307
Abi	284
Agege	845
Ajeromi/Ifelodun	900
Akamkpa	846
Akpabuyo	652
Alimosho	105
Amuwo Odofin	34
Apapa	742
Badagry	1170
Bakassi	638
Bekwarra	277
Biase	285
Bida	38
Boki	355
Borgu	40
Bosso	315
Brass	354
Calabar Municipal	1020
Calabar South	351
Chanchaga	252
Eastern Obolo	331
Ekeremor	209
Eket	636
Epe	139
Esit Eket	239
Essien Udim	418
Eti Osa	46
Etim Ekpo	193
Etinan	384
Etung	443
Gurara	94
Ibeju Lekki	1
Ibeno	407
Ibesikpo Asutan	1054
Ibiono Ibom	547
Ifako/Ijaye	33
Ifo	1
Ika	144
Ikeja	37
Ikom	517
Ikono	477
Ikorodu	817
Ikot Abasi	919
Ikot Ekpene	786
Ini	176
Itu	439
Kolokuma/Opokuma	217
Kontagora	101
Kosofe	500
Lagos Island	249
Lagos Mainland	515
Lapai	20
Mbo	826
Mkpat Enin	470
Mokwa	84
Mushin	37
Nembe	193
Nsit Atai	214
Nsit Ibom	288
Nsit Ubium	285
Obafemi Owode	1
Obanliku	118
Obot Akara	270
Obubra	324
Obudu	177
Odukpani	493
Ogbia	173
Ogoja	429
Ojo	1342
Okobo	240
Onna	236
Oron	496
Oruk Anam	278
Oshodi/Isolo	363
Paikoro	1
Sagbama	154
Shiroro	9
Shomolu	380
Southern Ijaw	189
Suleja	1045
Surulere	545
Tafa	452
Udung Uko	355
Ukanafun	134
Uruan	449
Urue Offong/Oruko	227
Uyo	1358
Wushishi	59
Yakurr	507
Yala	375
Yenegoa	501

## Sheet: Fig 1b
age	n
16	10
17	41
18	53
19	119
20	235
21	515
22	796
23	767
24	935
25	1116
26	1272
27	1585
28	1571
29	1749
30	1986
31	2096
32	2321
33	1915
34	1403
35	1336
36	1301
37	1435
38	1215
39	1050
40	1182
41	1145
42	1025
43	884
44	518
45	512
46	394
47	432
48	402
49	228
50	248
51	229
52	184
53	177
54	86
55	93
56	78
57	67
58	49
59	29
60	34
61	23
62	31
63	31
64	9
65	12
66	9
67	14
68	13
69	5
70	4
71	5
73	1
74	1

## Sheet: Fig 1c
month_year	n
2016-01-01	4
2016-02-01	7
2016-03-01	10
2016-04-01	14
2016-05-01	34
2016-06-01	28
2016-07-01	34
2016-08-01	56
2016-09-01	33
2016-10-01	74
2016-11-01	176
2016-12-01	118
2017-01-01	95
2017-02-01	351
2017-03-01	255
2017-04-01	247
2017-05-01	229
2017-06-01	180
2017-07-01	211
2017-08-01	327
2017-09-01	152
2017-10-01	145
2017-11-01	283
2017-12-01	211
2018-01-01	202
2018-02-01	234
2018-03-01	157
2018-04-01	180
2018-05-01	144
2018-06-01	136
2018-07-01	96
2018-08-01	100
2018-09-01	49
2018-10-01	4
2018-11-01	98
2018-12-01	110
2019-01-01	129
2019-02-01	80
2019-03-01	173
2019-04-01	1056
2019-05-01	1868
2019-06-01	1635
2019-07-01	640
2019-08-01	29
2019-09-01	18
2019-10-01	12
2019-11-01	503
2019-12-01	563
2020-01-01	758
2020-02-01	1641
2020-03-01	2012
2020-04-01	587
2020-05-01	877
2020-06-01	1189
2020-07-01	2459
2020-08-01	2024
2020-09-01	894
2020-10-01	805
2020-11-01	1123
2020-12-01	1017
2021-01-01	780
2021-02-01	887
2021-03-01	897
2021-04-01	656
2021-05-01	608
2021-06-01	616
2021-07-01	761
2021-08-01	603
2021-09-01	256
2021-10-01	648
2021-11-01	674
2021-12-01	468
2022-01-01	246

## Sheet: Fig 1d
month_since_art	n
1	54
2	43
3	4975
4	10615
5	2715
6	2426
7	2609
8	1215
9	2397
10	1216
11	706
12	555
13	340
14	315
15	256
16	214
17	206
18	194
19	171
20	148
21	190
22	171
23	187
24	207
25	136
26	130
27	151
28	139
29	101
30	108
31	90
32	80
33	87
34	84
35	95
36	81
37	60
38	37
39	35
40	30
41	29
42	24
43	26
44	16
45	25
46	53
47	19
48	30
49	21
50	11
51	8
52	15
53	8
54	6
55	8
56	12
57	13
58	12
59	7
60	9
61	9
62	4
63	3
64	2
65	4
66	1
68	1

## Sheet: Fig 1e
log10_result_cat	n	total	pct	pct_paste	pct_n	suppressed
[0,3)	32092	33945	94.5412	94.5	**94.5**<span style='font-size:8pt;'>**%**</span><span style='font-size:6pt;'><br>32092/<br>33945</span>	Suppressed
[3,4)	1029	33945	3.03137	3	**3**<span style='font-size:8pt;'>**%**</span><span style='font-size:6pt;'><br>1029/<br>33945</span>	Not suppressed
[4,5)	559	33945	1.64678	1.6	**1.6**<span style='font-size:8pt;'>**%**</span><span style='font-size:6pt;'><br>559/<br>33945</span>	Not suppressed
[5,8)	265	33945	0.780675	0.8	**0.8**<span style='font-size:8pt;'>**%**</span><span style='font-size:6pt;'><br>265/<br>33945</span>	Not suppressed

## Sheet: Fig 2
labels	n	with_outcome	pct	with_outcome_pct	estimate_and_CI	lower_CI	estimate	upper_CI	signif	p.value	pooled_chi_square_p_val	rowid	group	multi_estimate_and_CI	multi_estimate	multi_lower_CI	multi_upper_CI	multi_signif	multi_p.value
**ART start year**											0	44	art_start_year
2016	588	482	82	482 (82)	*Reference*						0	43	art_start_year	*Reference*
2017	2686	2238	83.3	2238 (83.3)	1.01 (0.99 - 1.02)	0.993429	1.00773	1.02225	0	0.290886	0	42	art_start_year	1.01 (1.00 - 1.03)	1.01228	0.997856	1.02691	0	0.0955532
2018	1510	1403	92.9	1403 (92.9)	1.12 (1.10 - 1.13)	1.09882	1.11572	1.13288	1	8.65708e-45	0	41	art_start_year	1.12 (1.10 - 1.13)	1.11682	1.09986	1.13405	1	2.67839e-45
2019	6706	6650	99.2	6650 (99.2)	1.19 (1.17 - 1.21)	1.17324	1.18929	1.20556	1	9.22098e-137	0	40	art_start_year	1.16 (1.14 - 1.18)	1.16135	1.13878	1.18436	1	2.52311e-50
2020	15386	15307	99.5	15307 (99.5)	1.19 (1.18 - 1.21)	1.17909	1.19496	1.21105	1	9.65167e-149	0	39	art_start_year	1.17 (1.14 - 1.19)	1.1655	1.14235	1.18911	1	1.81593e-50
2021	7854	7634	97.2	7634 (97.2)	1.17 (1.16 - 1.19)	1.15663	1.17249	1.18858	1	3.66535e-115	0	38	art_start_year	1.14 (1.12 - 1.17)	1.14324	1.12032	1.16663	1	2.62164e-38
2022	246	231	93.9	231 (93.9)	1.14 (1.11 - 1.16)	1.11019	1.1371	1.16465	1	8.00615e-26	0	37	art_start_year	1.11 (1.08 - 1.14)	1.10843	1.07755	1.14019	1	9.38052e-13
**First ART regimen**											0	36	first_regimen
TDF-3TC-DTG	29883	29516	98.8	29516 (98.8)	*Reference*						0	35	first_regimen	*Reference*
TDF-3TC-EFV	5030	4366	86.8	4366 (86.8)	0.88 (0.88 - 0.89)	0.87812	0.882681	0.887265	1	0	0	34	first_regimen	0.97 (0.95 - 0.98)	0.967192	0.952547	0.982062	1	1.82982e-05
Other regimen	63	63	100	63 (100)	1.00 (0.96 - 1.04)	0.956512	0.995463	1.036	0	0.823313	0	33	first_regimen	1.01 (0.97 - 1.05)	1.00989	0.970709	1.05065	0	0.626003
**Baseline BMI (kg/m²)**											0	32	cat_bmi
Below 18.5 (Underweight)	1385	1299	93.8	1299 (93.8)	0.98 (0.97 - 0.98)	0.966499	0.975418	0.984418	1	1.21498e-07	0	31	cat_bmi	0.99 (0.98 - 1.00)	0.988495	0.980013	0.997051	1	0.00851365
18.5 - 24.9	21341	20659	96.8	20659 (96.8)	*Reference*						0	30	cat_bmi	*Reference*
25 - 30 (Overweight)	7410	7205	97.2	7205 (97.2)	1.00 (1.00 - 1.00)	0.995198	0.999563	1.00395	0	0.844854	0	29	cat_bmi	1.00 (1.00 - 1.01)	1.00172	0.997503	1.00596	0	0.423944
30+ (Obese)	2059	2012	97.7	2012 (97.7)	1.00 (0.99 - 1.01)	0.991659	0.999166	1.00673	0	0.82826	0	28	cat_bmi	1.00 (1.00 - 1.01)	1.00352	0.996225	1.01087	0	0.345239
**Systolic blood pressure (mmHg)**											0.14165	27	systolic_bp_cat
Below 120 (Normal)	18780	18222	97	18222 (97)	*Reference*						0.14165	26	systolic_bp_cat	*Reference*
120-129 (Elevated)	12509	12107	96.8	12107 (96.8)	1.00 (0.99 - 1.00)	0.994359	0.998195	1.00205	0	0.357674	0.14165	25	systolic_bp_cat	1.00 (0.99 - 1.00)	0.997695	0.993977	1.00143	0	0.225885
130+ (Hypertensive)	2727	2657	97.4	2657 (97.4)	1.00 (1.00 - 1.01)	0.995979	1.00272	1.00952	0	0.429463	0.14165	24	systolic_bp_cat	1.00 (1.00 - 1.01)	1.00238	0.995765	1.00903	0	0.482195
**WHO baseline clinic stage**											0	23	baseline_clinic_stage
Stage I	33895	32936	97.2	32936 (97.2)	*Reference*						0	22	baseline_clinic_stage	*Reference*
Stage II	1023	959	93.7	959 (93.7)	0.99 (0.98 - 1.00)	0.975956	0.986438	0.997033	1	0.0122466	0	21	baseline_clinic_stage	1.04 (1.03 - 1.05)	1.03882	1.02784	1.04991	1	2.13578e-12
Stage III & IV	58	50	86.2	50 (86.2)	0.94 (0.90 - 0.98)	0.90308	0.94272	0.9841	1	0.00712098	0	20	baseline_clinic_stage	1.05 (1.01 - 1.10)	1.05336	1.0105	1.09805	1	0.0141776
**Age group**											0.503586	19	age_group
16-19	223	218	97.8	218 (97.8)	1.01 (0.98 - 1.03)	0.984194	1.00608	1.02845	0	0.589074	0.503586	18	age_group	0.99 (0.97 - 1.01)	0.990399	0.969467	1.01178	0	0.376093
20-29	10541	10221	97	10221 (97)	1.00 (1.00 - 1.01)	0.998455	1.00258	1.00673	0	0.220288	0.503586	17	age_group	1.00 (0.99 - 1.00)	0.996824	0.99275	1.00091	0	0.127938
30-39	16058	15574	97	15574 (97)	*Reference*						0.503586	16	age_group	*Reference*
40-49	6722	6537	97.2	6537 (97.2)	1.00 (1.00 - 1.01)	0.998175	1.00298	1.0078	0	0.224761	0.503586	15	age_group	1.00 (1.00 - 1.01)	1.00256	0.997879	1.00726	0	0.284403
50-59	1240	1205	97.2	1205 (97.2)	1.00 (0.99 - 1.01)	0.989482	0.999149	1.00891	0	0.863755	0.503586	14	age_group	1.00 (0.99 - 1.01)	1.001	0.991555	1.01054	0	0.836224
60+	192	190	99	190 (99)	1.02 (0.99 - 1.04)	0.991305	1.01511	1.03949	0	0.215419	0.503586	13	age_group	1.01 (0.99 - 1.04)	1.01298	0.990029	1.03646	0	0.27012
**Marital status**											0.340096	12	marital_status
Never married	30569	29676	97.1	29676 (97.1)	*Reference*						0.340096	11	marital_status	*Reference*
Ever married	4166	4033	96.8	4033 (96.8)	0.99 (0.99 - 1.00)	0.988319	0.993927	0.999567	1	0.0348759	0.340096	10	marital_status	1.00 (0.99 - 1.00)	0.999271	0.993649	1.00493	0	0.800012
**Highest education level**											0	9	education
None	1852	1728	93.3	1728 (93.3)	*Reference*						0	8	education	*Reference*
Primary	3588	3510	97.8	3510 (97.8)	1.01 (1.00 - 1.02)	1.00268	1.01293	1.02329	1	0.0133786	0	7	education	1.02 (1.01 - 1.03)	1.01871	1.00873	1.02879	1	0.000231316
Secondary	20403	19855	97.3	19855 (97.3)	1.02 (1.01 - 1.03)	1.01055	1.01949	1.02851	1	1.89658e-05	0	6	education	1.02 (1.01 - 1.03)	1.01872	1.00999	1.02751	1	2.58787e-05
Post Secondary	7740	7519	97.1	7519 (97.1)	1.02 (1.01 - 1.03)	1.01105	1.02072	1.03048	1	2.5377e-05	0	5	education	1.02 (1.01 - 1.03)	1.01561	1.00614	1.02517	1	0.00122203
**Employment status**											0	4	occupation
Employed	17340	16931	97.6	16931 (97.6)	*Reference*						0	3	occupation	*Reference*
Not employed	15031	14480	96.3	14480 (96.3)	0.99 (0.98 - 0.99)	0.982893	0.987293	0.991713	1	2.02875e-08	0	2	occupation	1.00 (1.00 - 1.01)	1.00111	0.996712	1.00553	0	0.621062
Student	2015	1958	97.2	1958 (97.2)	1.00 (0.99 - 1.01)	0.992944	1.00068	1.00848	0	0.863168	0	1	occupation	1.01 (1.00 - 1.01)	1.00661	0.998838	1.01444	0	0.0957417

## Sheet: Fig 3
labels	n	with_outcome	pct	with_outcome_pct	estimate_and_CI	lower_CI	estimate	upper_CI	signif	p.value	pooled_chi_square_p_val	rowid	group	multi_estimate_and_CI	multi_estimate	multi_lower_CI	multi_upper_CI	multi_signif	multi_p.value
**ART start year**											0	44	art_start_year
2016	588	135	23	135 (23)	*Reference*						0	43	art_start_year	*Reference*
2017	2686	617	23	617 (23)	0.99 (0.95 - 1.03)	0.954977	0.993424	1.03342	0	0.743211	0	42	art_start_year	1.00 (0.96 - 1.04)	0.99599	0.957264	1.03628	0	0.842595
2018	1510	426	28.2	426 (28.2)	1.06 (1.02 - 1.11)	1.02079	1.06472	1.11054	1	0.00353424	0	41	art_start_year	1.06 (1.02 - 1.11)	1.06393	1.01985	1.10991	1	0.0041023
2019	6706	4178	62.3	4178 (62.3)	1.49 (1.43 - 1.55)	1.43449	1.48934	1.54628	1	1.38765e-95	0	40	art_start_year	1.39 (1.32 - 1.47)	1.39065	1.31724	1.46815	1	1.09843e-32
2020	15386	11427	74.3	11427 (74.3)	1.62 (1.56 - 1.68)	1.56204	1.6208	1.68178	1	1.55083e-143	0	39	art_start_year	1.51 (1.43 - 1.59)	1.5083	1.42694	1.59429	1	1.10939e-47
2021	7854	5376	68.4	5376 (68.4)	1.56 (1.50 - 1.62)	1.5029	1.56051	1.62033	1	4.81472e-118	0	38	art_start_year	1.45 (1.37 - 1.53)	1.45139	1.37238	1.53493	1	8.32194e-39
2022	246	162	65.9	162 (65.9)	1.57 (1.47 - 1.68)	1.46939	1.56983	1.67712	1	1.15474e-40	0	37	art_start_year	1.46 (1.35 - 1.58)	1.46118	1.35144	1.57983	1	1.82076e-21
**First ART regimen**											0	36	first_regimen
TDF-3TC-DTG	29883	20946	70.1	20946 (70.1)	*Reference*						0	35	first_regimen	*Reference*
TDF-3TC-EFV	5030	1334	26.5	1334 (26.5)	0.66 (0.65 - 0.67)	0.654254	0.663647	0.673175	1	0	0	34	first_regimen	0.92 (0.89 - 0.96)	0.923815	0.885675	0.963597	1	0.000230082
Other regimen	63	41	65.1	41 (65.1)	0.96 (0.86 - 1.07)	0.859587	0.959276	1.07053	0	0.457689	0	33	first_regimen	1.01 (0.90 - 1.12)	1.00733	0.903	1.12372	0	0.895788
**Baseline BMI (kg/m²)**											0	32	cat_bmi
Below 18.5 (Underweight)	1385	789	57	789 (57)	0.96 (0.93 - 0.99)	0.930643	0.958159	0.986488	1	0.00438669	0	31	cat_bmi	1.01 (0.98 - 1.04)	1.0074	0.980108	1.03545	0	0.599204
18.5 - 24.9	21341	13256	62.1	13256 (62.1)	*Reference*						0	30	cat_bmi	*Reference*
25 - 30 (Overweight)	7410	4788	64.6	4788 (64.6)	1.01 (1.00 - 1.02)	0.996342	1.00926	1.02234	0	0.161004	0	29	cat_bmi	1.02 (1.01 - 1.03)	1.02127	1.00857	1.03413	1	0.0010058
30+ (Obese)	2059	1321	64.2	1321 (64.2)	0.99 (0.96 - 1.01)	0.963531	0.987592	1.01225	0	0.322027	0	28	cat_bmi	1.01 (0.98 - 1.03)	1.00781	0.984433	1.03174	0	0.516416
**Systolic blood pressure (mmHg)**											0.037594	27	systolic_bp_cat
Below 120 (Normal)	18780	11740	62.5	11740 (62.5)	*Reference*						0.037594	26	systolic_bp_cat	*Reference*
120-129 (Elevated)	12509	8027	64.2	8027 (64.2)	1.00 (0.99 - 1.01)	0.987261	0.998162	1.00918	0	0.742627	0.037594	25	systolic_bp_cat	1.00 (0.99 - 1.01)	1.0024	0.991842	1.01308	0	0.656908
130+ (Hypertensive)	2727	1684	61.8	1684 (61.8)	0.99 (0.97 - 1.01)	0.970129	0.988649	1.00752	0	0.236729	0.037594	24	systolic_bp_cat	1.00 (0.98 - 1.02)	0.998992	0.980804	1.01752	0	0.914371
**WHO baseline clinic stage**											0	23	baseline_clinic_stage
Stage I	33895	21897	64.6	21897 (64.6)	*Reference*						0	22	baseline_clinic_stage	*Reference*
Stage II	1023	405	39.6	405 (39.6)	0.85 (0.83 - 0.88)	0.829482	0.854492	0.880257	1	3.49767e-25	0	21	baseline_clinic_stage	1.03 (1.00 - 1.06)	1.02506	0.99537	1.05564	0	0.0988434
Stage III & IV	58	19	32.8	19 (32.8)	0.75 (0.67 - 0.84)	0.665231	0.749584	0.844633	1	2.2302e-06	0	20	baseline_clinic_stage	0.99 (0.88 - 1.11)	0.989406	0.882063	1.10981	0	0.855759
**Age group**											0	19	age_group
16-19	223	156	70	156 (70)	1.07 (1.01 - 1.14)	1.00749	1.07109	1.13869	1	0.0278815	0	18	age_group	1.01 (0.95 - 1.07)	1.00833	0.950514	1.06967	0	0.783019
20-29	10541	6963	66.1	6963 (66.1)	1.02 (1.00 - 1.03)	1.00346	1.01505	1.02678	1	0.0107927	0	17	age_group	1.00 (0.99 - 1.01)	0.999948	0.988674	1.01135	0	0.992832
30-39	16058	10193	63.5	10193 (63.5)	*Reference*						0	16	age_group	*Reference*
40-49	6722	4156	61.8	4156 (61.8)	1.00 (0.98 - 1.01)	0.98217	0.995382	1.00877	0	0.49722	0	15	age_group	1.00 (0.98 - 1.01)	0.996609	0.983804	1.00958	0	0.6067
50-59	1240	750	60.5	750 (60.5)	0.98 (0.96 - 1.01)	0.955061	0.981261	1.00818	0	0.1707	0	14	age_group	1.00 (0.97 - 1.02)	0.996529	0.97075	1.02299	0	0.794854
60+	192	103	53.6	103 (53.6)	0.93 (0.87 - 0.99)	0.867835	0.927093	0.990397	1	0.0246893	0	13	age_group	0.93 (0.87 - 0.99)	0.930516	0.873418	0.991345	1	0.0258172
**Marital status**											0	12	marital_status
Never married	30569	19839	64.9	19839 (64.9)	*Reference*						0	11	marital_status	*Reference*
Ever married	4166	2307	55.4	2307 (55.4)	0.97 (0.96 - 0.99)	0.959107	0.974403	0.989944	1	0.00131945	0	10	marital_status	1.00 (0.98 - 1.01)	0.997206	0.981692	1.01296	0	0.726505
**Highest education level**											0	9	education
None	1852	1247	67.3	1247 (67.3)	*Reference*						0	8	education	*Reference*
Primary	3588	2201	61.3	2201 (61.3)	0.99 (0.96 - 1.02)	0.959687	0.987026	1.01514	0	0.362256	0	7	education	0.99 (0.97 - 1.02)	0.994938	0.96844	1.02216	0	0.71253
Secondary	20403	13342	65.4	13342 (65.4)	1.01 (0.99 - 1.04)	0.988077	1.01174	1.03598	0	0.333747	0	6	education	1.00 (0.97 - 1.02)	0.995222	0.972426	1.01855	0	0.685425
Post Secondary	7740	4825	62.3	4825 (62.3)	1.03 (1.01 - 1.06)	1.00709	1.03376	1.06114	1	0.0128411	0	5	education	1.00 (0.98 - 1.03)	1.00457	0.979044	1.03075	0	0.728692
**Employment status**											0.000485	4	occupation
Employed	17340	11208	64.6	11208 (64.6)	*Reference*						0.000485	3	occupation	*Reference*
Not employed	15031	9571	63.7	9571 (63.7)	0.97 (0.95 - 0.98)	0.95362	0.965762	0.978058	1	6.95887e-08	0.000485	2	occupation	1.01 (1.00 - 1.02)	1.00855	0.99608	1.02118	0	0.179871
Student	2015	1214	60.2	1214 (60.2)	0.98 (0.96 - 1.00)	0.957039	0.978269	0.999969	1	0.0496914	0.000485	1	occupation	1.00 (0.98 - 1.02)	0.997225	0.975712	1.01921	0	0.802786

## Sheet: Fig 4
labels	n	with_outcome	pct	with_outcome_pct	estimate_and_CI	lower_CI	estimate	upper_CI	signif	p.value	pooled_chi_square_p_val	rowid	group	multi_estimate_and_CI	multi_estimate	multi_lower_CI	multi_upper_CI	multi_signif	multi_p.value
**ART start year**											0	30	art_start_year
2016	482	405	84	405 (84)	*Reference*						0	29	art_start_year	*Reference*
2017	2238	1957	87.4	1957 (87.4)	1.03 (1.01 - 1.06)	1.01017	1.03272	1.05578	1	0.00426819	0	28	art_start_year	1.03 (1.01 - 1.05)	1.03107	1.00847	1.05418	1	0.00682191
2018	1403	1244	88.7	1244 (88.7)	1.05 (1.02 - 1.07)	1.02397	1.04801	1.07261	1	7.50448e-05	0	27	art_start_year	1.05 (1.02 - 1.07)	1.04663	1.02254	1.0713	1	0.000125421
2019	6650	6203	93.3	6203 (93.3)	1.11 (1.08 - 1.13)	1.08327	1.1061	1.12942	1	2.80392e-21	0	26	art_start_year	1.09 (1.05 - 1.12)	1.08511	1.0542	1.11694	1	3.06876e-08
2020	15307	14685	95.9	14685 (95.9)	1.13 (1.11 - 1.15)	1.10699	1.13001	1.15352	1	3.05363e-31	0	25	art_start_year	1.11 (1.08 - 1.14)	1.10863	1.07643	1.1418	1	7.14551e-12
2021	7634	7371	96.6	7371 (96.6)	1.13 (1.11 - 1.16)	1.10803	1.13146	1.15538	1	6.71423e-31	0	24	art_start_year	1.11 (1.08 - 1.14)	1.11057	1.07803	1.14409	1	4.83986e-12
2022	231	228	98.7	228 (98.7)	1.15 (1.11 - 1.19)	1.11323	1.15325	1.1947	1	2.58697e-15	0	23	art_start_year	1.13 (1.09 - 1.18)	1.13172	1.08607	1.17928	1	3.87681e-09
**First ART regimen**											0	22	first_regimen
TDF-3TC-DTG	29516	28200	95.5	28200 (95.5)	*Reference*						0	21	first_regimen	*Reference*
TDF-3TC-EFV	4366	3834	87.8	3834 (87.8)	0.92 (0.92 - 0.93)	0.917094	0.924129	0.931217	1	1.51544e-90	0	20	first_regimen	0.98 (0.96 - 1.00)	0.982683	0.961641	1.00419	0	0.113718
Other regimen	63	59	93.7	59 (93.7)	0.97 (0.92 - 1.03)	0.922089	0.974629	1.03016	0	0.363385	0	19	first_regimen	0.98 (0.93 - 1.04)	0.983718	0.930666	1.03979	0	0.561663
**Baseline BMI (kg/m²)**											0	18	cat_bmi
Below 18.5 (Underweight)	1299	1194	91.9	1194 (91.9)	0.99 (0.97 - 1.00)	0.972348	0.985283	0.998391	1	0.028109	0	17	cat_bmi	1.00 (0.98 - 1.01)	0.996193	0.983155	1.0094	0	0.570536
18.5 - 24.9	20659	19469	94.2	19469 (94.2)	*Reference*						0	16	cat_bmi	*Reference*
25 - 30 (Overweight)	7205	6851	95.1	6851 (95.1)	1.00 (0.99 - 1.01)	0.993673	0.999851	1.00607	0	0.962358	0	15	cat_bmi	1.00 (1.00 - 1.01)	1.00194	0.995777	1.00814	0	0.538378
30+ (Obese)	2012	1942	96.5	1942 (96.5)	1.01 (1.00 - 1.02)	0.995214	1.00564	1.01618	0	0.290148	0	14	cat_bmi	1.01 (1.00 - 1.02)	1.00962	0.99919	1.02016	0	0.0708105
**Systolic blood pressure (mmHg)**											0.273976	13	systolic_bp_cat
Below 120 (Normal)	18222	17165	94.2	17165 (94.2)	*Reference*						0.273976	12	systolic_bp_cat	*Reference*
120-129 (Elevated)	12107	11455	94.6	11455 (94.6)	1.00 (1.00 - 1.01)	0.997655	1.00297	1.00831	0	0.273936	0.273976	11	systolic_bp_cat	1.00 (1.00 - 1.01)	1.00366	0.998355	1.00899	0	0.176815
130+ (Hypertensive)	2657	2523	95	2523 (95)	1.00 (0.99 - 1.01)	0.991319	1.00054	1.00986	0	0.90841	0.273976	10	systolic_bp_cat	1.00 (0.99 - 1.01)	1.002	0.992759	1.01132	0	0.673113
**WHO baseline clinic stage**											0	9	baseline_clinic_stage
Stage I	32936	31199	94.7	31199 (94.7)	*Reference*						0	8	baseline_clinic_stage	*Reference*
Stage II	959	855	89.2	855 (89.2)	0.96 (0.94 - 0.97)	0.941514	0.955668	0.970035	1	2.60624e-09	0	7	baseline_clinic_stage	0.99 (0.98 - 1.01)	0.99151	0.976375	1.00688	0	0.277326
Stage III & IV	50	39	78	39 (78)	0.86 (0.81 - 0.92)	0.810183	0.862523	0.918245	1	3.66398e-06	0	6	baseline_clinic_stage	0.92 (0.87 - 0.98)	0.923095	0.866982	0.982839	1	0.0123896
**Highest education level**											0	5	education
None	1728	1618	93.6	1618 (93.6)	*Reference*						0	4	education	*Reference*
Primary	3510	3346	95.3	3346 (95.3)	1.00 (0.99 - 1.01)	0.986515	1.00004	1.01376	0	0.995164	0	3	education	1.00 (0.99 - 1.01)	1.00073	0.987229	1.01441	0	0.916195
Secondary	19855	18880	95.1	18880 (95.1)	1.00 (0.99 - 1.01)	0.988438	0.999915	1.01153	0	0.98851	0	2	education	1.00 (0.98 - 1.01)	0.995381	0.983979	1.00692	0	0.430974
Post Secondary	7519	6966	92.6	6966 (92.6)	0.99 (0.98 - 1.01)	0.979703	0.992376	1.00521	0	0.243214	0	1	education	0.98 (0.97 - 1.00)	0.984879	0.972308	0.997613	1	0.0201135

## Sheet: Fig 5
labels	n	with_outcome	pct	with_outcome_pct	estimate_and_CI	lower_CI	estimate	upper_CI	signif	p.value	pooled_chi_square_p_val	rowid	group	multi_estimate_and_CI	multi_estimate	multi_lower_CI	multi_upper_CI	multi_signif	multi_p.value
**ART start year**											0	34	art_start_year
2016	135	110	81.5	110 (81.5)	*Reference*						0	33	art_start_year	*Reference*
2017	617	518	84	518 (84)	1.02 (0.98 - 1.06)	0.975794	1.01655	1.059	0	0.431766	0	32	art_start_year	1.02 (0.98 - 1.06)	1.01834	0.977493	1.0609	0	0.384173
2018	426	359	84.3	359 (84.3)	1.03 (0.99 - 1.07)	0.985034	1.02775	1.07231	0	0.206339	0	31	art_start_year	1.03 (0.99 - 1.08)	1.0306	0.987666	1.0754	0	0.165057
2019	4180	3864	92.4	3864 (92.4)	1.12 (1.08 - 1.16)	1.08018	1.1216	1.1646	1	2.29218e-09	0	30	art_start_year	1.08 (1.03 - 1.13)	1.08112	1.03242	1.13212	1	0.00091315
2020	11430	10946	95.8	10946 (95.8)	1.15 (1.11 - 1.19)	1.10599	1.14805	1.19171	1	4.29531e-13	0	29	art_start_year	1.11 (1.06 - 1.16)	1.10736	1.05688	1.16024	1	1.84152e-05
2021	5380	5208	96.8	5208 (96.8)	1.15 (1.11 - 1.20)	1.11069	1.15323	1.19739	1	1.07581e-13	0	28	art_start_year	1.11 (1.06 - 1.17)	1.11329	1.06231	1.16671	1	7.23954e-06
2022	162	160	98.8	160 (98.8)	1.18 (1.12 - 1.24)	1.1194	1.1771	1.23778	1	2.07907e-10	0	27	art_start_year	1.14 (1.07 - 1.20)	1.13622	1.07267	1.20353	1	1.37533e-05
**First ART regimen**											0	26	first_regimen
TDF-3TC-DTG	20955	19999	95.4	19999 (95.4)	*Reference*						0	25	first_regimen	*Reference*
TDF-3TC-EFV	1334	1127	84.5	1127 (84.5)	0.90 (0.89 - 0.91)	0.886848	0.89807	0.909433	1	1.19117e-62	0	24	first_regimen	0.96 (0.93 - 0.99)	0.959982	0.932104	0.988693	1	0.00660717
Other regimen	41	39	95.1	39 (95.1)	0.99 (0.92 - 1.06)	0.924619	0.988913	1.05768	0	0.745131	0	23	first_regimen	1.00 (0.93 - 1.07)	0.996575	0.931753	1.06591	0	0.920355
**Baseline BMI (kg/m²)**											4e-06	22	cat_bmi
Below 18.5 (Underweight)	790	726	91.9	726 (91.9)	0.98 (0.97 - 1.00)	0.967465	0.983804	1.00042	0	0.056371	4e-06	21	cat_bmi	0.99 (0.97 - 1.01)	0.988376	0.971987	1.00504	0	0.170903
18.5 - 24.9	13262	12533	94.5	12533 (94.5)	*Reference*						4e-06	20	cat_bmi	*Reference*
25 - 30 (Overweight)	4789	4563	95.3	4563 (95.3)	1.00 (0.99 - 1.01)	0.992503	1.0002	1.00795	0	0.96036	4e-06	19	cat_bmi	1.00 (1.00 - 1.01)	1.00312	0.995356	1.01095	0	0.432143
30+ (Obese)	1321	1282	97	1282 (97)	1.01 (1.00 - 1.02)	0.996165	1.00922	1.02245	0	0.167354	4e-06	18	cat_bmi	1.01 (1.00 - 1.03)	1.01457	1.00149	1.02783	1	0.0290554
**Systolic blood pressure (mmHg)**											0.234452	17	systolic_bp_cat
Below 120 (Normal)	11746	11084	94.4	11084 (94.4)	*Reference*						0.234452	16	systolic_bp_cat	*Reference*
120-129 (Elevated)	8030	7631	95	7631 (95)	1.01 (1.00 - 1.01)	0.999645	1.00617	1.01274	0	0.0638871	0.234452	15	systolic_bp_cat	1.01 (1.00 - 1.01)	1.00592	0.999399	1.01248	0	0.0753083
130+ (Hypertensive)	1684	1589	94.4	1589 (94.4)	0.99 (0.98 - 1.00)	0.981019	0.992252	1.00361	0	0.180566	0.234452	14	systolic_bp_cat	1.00 (0.98 - 1.01)	0.995497	0.984215	1.00691	0	0.437697
**WHO baseline clinic stage**											0	13	baseline_clinic_stage
Stage I	21906	20789	94.9	20789 (94.9)	*Reference*						0	12	baseline_clinic_stage	*Reference*
Stage II	405	360	88.9	360 (88.9)	0.95 (0.93 - 0.97)	0.932312	0.953182	0.974519	1	2.19238e-05	0	11	baseline_clinic_stage	1.00 (0.98 - 1.03)	1.00368	0.980937	1.02696	0	0.753253
Stage III & IV	19	16	84.2	16 (84.2)	0.92 (0.83 - 1.01)	0.83204	0.918922	1.01488	0	0.0952127	0	10	baseline_clinic_stage	1.00 (0.90 - 1.10)	0.995954	0.901811	1.09992	0	0.936217
**Highest education level**											0	9	education
None	1248	1173	94	1173 (94)	*Reference*						0	8	education	*Reference*
Primary	2203	2097	95.2	2097 (95.2)	1.00 (0.98 - 1.01)	0.980755	0.996565	1.01263	0	0.673215	0	7	education	0.99 (0.98 - 1.01)	0.994195	0.978466	1.01018	0	0.474247
Secondary	13346	12741	95.5	12741 (95.5)	1.00 (0.99 - 1.01)	0.985515	0.998795	1.01226	0	0.859919	0	6	education	0.99 (0.98 - 1.01)	0.992637	0.979328	1.00613	0	0.283191
Post Secondary	4827	4473	92.7	4473 (92.7)	0.99 (0.97 - 1.00)	0.972333	0.986958	1.0018	0	0.0848137	0	5	education	0.98 (0.96 - 0.99)	0.978489	0.963715	0.99349	1	0.00509646
**Employment status**											0.201831	4	occupation
Employed	11214	10594	94.5	10594 (94.5)	*Reference*						0.201831	3	occupation	*Reference*
Not employed	9574	9098	95	9098 (95)	1.00 (0.99 - 1.01)	0.993824	1.00135	1.00894	0	0.725722	0.201831	2	occupation	1.01 (1.00 - 1.01)	1.00507	0.997445	1.01276	0	0.193034
Student	1214	1152	94.9	1152 (94.9)	1.01 (1.00 - 1.03)	1.00066	1.01394	1.02739	1	0.0396405	0.201831	1	occupation	1.02 (1.01 - 1.03)	1.0202	1.00683	1.03375	1	0.00296781

## Sheet: Table 1
Characteristic	N	Percent
Total	34,976	-
Age group (years)
16-19	223	0.6
20-29	10,541	30.1
30-39	16,058	45.9
40-49	6,722	19.2
50-59	1,240	3.5
60+	192	0.5
Education
None	1,852	5.3
Primary	3,588	10.3
Secondary	20,403	58.3
Post Secondary	7,740	22.1
Missing education	1,393	4
Employment status
Employed	17,340	49.6
Not employed	15,031	43
Student	2,015	5.8
Missing employment status	590	1.7
State of residence
Akwa Ibom	13,583	38.8
Bayelsa	1,990	5.7
Cross River	8,091	23.1
Lagos	8,800	25.2
Niger	2,510	7.2
Ogun	2	0
Marital status
Never married	30,569	87.4
Ever married	4,166	11.9
Missing marital status	241	0.7
ART start year
2016	588	1.7
2017	2,686	7.7
2018	1,510	4.3
2019	6,706	19.2
2020	15,386	44
2021	7,854	22.5
2022	246	0.7
WHO baseline clinic stage
Stage I	33,895	96.9
Stage II	1,023	2.9
Stage III & IV	58	0.2
BMI category (kg/m²)
Below 18.5 (Underweight)	1,385	4
18.5 - 24.9	21,341	61
25 - 30 (Overweight)	7,410	21.2
30+ (Obese)	2,059	5.9
Missing bmi category	2,781	8
First ART regimen
Other regimen	63	0.2
TDF-3TC-DTG	29,883	85.4
TDF-3TC-EFV	5,030	14.4
Systolic blood pressure (mmHg)
Below 120 (Normal)	18,780	53.7
120-129 (Elevated)	12,509	35.8
130+ (Hypertensive)	2,727	7.8
Missing systolic blood pressure	960	2.7
